# Supplementary material for: Reading the Mind in the Eyes or Reading between the Lines? Theory of Mind Predicts Collective Intelligence Equally Well Online and Face-To-Face
Source: PLoS One. 2014 Dec 16;9(12):e115212. doi: 10.1371/journal.pone.0115212 (PMC4267836; doi:10.1371/journal.pone.0115212)
Supplement: S1 Dataset — Dataset and glossary of the team-level scores for all tasks and metrics used in analyses. (ZIP) [file pone.0115212.s001.zip]

Archive with 3 entries (2 files):
- DataSet and Gloassary/
- DataSet and Gloassary/DataSet - Glossary.txt
- DataSet and Gloassary/DataSet.xlsx
