# Supplementary material for: Reading the Mind in the Eyes or Reading between the Lines? Theory of Mind Predicts Collective Intelligence Equally Well Online and Face-To-Face
Source: PLoS One. 2014 Dec 16;9(12):e115212. doi: 10.1371/journal.pone.0115212 (PMC4267836; doi:10.1371/journal.pone.0115212)
Supplement: S1 Dataset — Dataset and glossary of the team-level scores for all tasks and metrics used in analyses. (ZIP) [file pone.0115212.s001.zip › DataSet and Gloassary/DataSet - Glossary.txt]

Group Scores for the different tasks
Combined Typing, Combined Brainstorm, Combined Normalized Judgement, Sudoku, Combined Detection, Matrix Solving, Combined Memory, Unscramble Words

Group IQs is the CI factor for each group computed as the score along the first principal component from the combined tasks as described in the SOM
- Group IQs	

Talking is a flag that is 1 for the face-to-face groups and 0 for the online groups
- Talking	

Chat and word count is the number of characters and words chatted during the whole task
- Chat Counter
- Word Counter	

Amount and normalized standard deviation of the recorded communication for the talking groups
- Speaking Count	
- Std Speaking

Std Chat cound and word count is the standard deviation of the percentages of contribution of each person to the chat. 
- Std Chat Count Normalized
- Std Word Count Normalized	

Std Text Pad edits and grid edits records the standard deviation of contribution to edits of the grid based and text based tasks. 
- Std Text Pad Edits Normalized
- Std Grid Edits Normalized

Mean number of females in the group
- Is Female - Mean

Mean of the Reading the mind in the eyes scores of everyone in the group
- Mind in the Eyes - Mean	

Mean of Team Cohesion scores across the group
- Team Cohesion - Mean	

Mean of the answers to the Big 5 personality trait questions
- Big5_1 - Mean	
- Big5_2 - Mean	
- Big5_3 - Mean	
- Big5_4 - Mean	
- Big5_5 - Mean	
- Big5_6 - Mean	
- Big5_7 - Mean	
- Big5_8 - Mean	
- Big5_9 - Mean	
- Big5_10 - Mean	
