# Supplementary material for: Reading the Mind in the Eyes or Reading between the Lines? Theory of Mind Predicts Collective Intelligence Equally Well Online and Face-To-Face
Source: PLoS One. 2014 Dec 16;9(12):e115212. doi: 10.1371/journal.pone.0115212 (PMC4267836; doi:10.1371/journal.pone.0115212)
Supplement: S1 Dataset — Dataset and glossary of the team-level scores for all tasks and metrics used in analyses. (ZIP) [file pone.0115212.s001.zip › DataSet and Gloassary/DataSet.xlsx]

## Sheet: Sheet1
Session	Combined Typing	Combined Brainstorm	Combined Judgement Corrected	Combined Judgement	Combined Normalized Judgement	Sudoku	Combined Detection	Matrix Solving	Combined Memory	Unscramble Words	Group IQs	Talking	Chat Counter	Word Counter	Std Chat Count Normalized	Std Word Count Normalized	Std Text Pad Edits Normalized	Std Chat Count	Std Word Count	Is Female - Mean	Mind in the Eyes - Mean	Team Cohesion - Mean	Big5_1 - Mean	Big5_2 - Mean	Big5_3 - Mean	Big5_4 - Mean	Big5_5 - Mean	Big5_6 - Mean	Big5_7 - Mean	Big5_8 - Mean	Big5_9 - Mean	Big5_10 - Mean	Speaking Count	Std Speaking
XVal Session 10	-0.0237750001252	0.025309799239	-0.168304994702	-0.176205992699	0.312952011824	14.0	-0.190771996975	5.0	-0.216138005257	3.0	-0.608552992344	1.0	0.0	0.0	0.0	0.0	0.0896985009313	0.0	0.0	1.0	25.0	19.75	3.75	2.0	3.5	2.25	4.75	3.25	4.0	2.5	3.75	1.75	8294.0	0.0400030016899
XVal Session 11	1.13852000237	1.10540997982	0.483736991882	0.602959990501	0.348722994328	11.0	-0.546386003494	7.0	0.44927701354	4.0	1.44091999531	0.0	462.0	2048.0	0.169264003634	0.176680997014	0.0856347978115	78.2001037598	361.842010498	0.375	26.25	19.75	4.25	2.25	3.5	3.25	4.5	2.5	4.0	3.0	4.25	2.75	NaN	NaN
XVal Session 14	-0.9822909832	-1.13087999821	-0.756478011608	-0.67049497366	0.249568000436	0.0	-1.05697000027	3.0	-1.84941005707	3.0	-3.77800989151	1.0	0.0	0.0	0.0	0.0	0.125017002225	0.0	0.0	0.5	23.5	19.5	3.5	2.5	4.5	3.0	4.5	3.5	3.0	3.0	4.0	1.5	NaN	NaN
XVal Session 16	-0.323579996824	0.0389566011727	-0.00799104012549	-0.034566000104	-0.288823008537	15.0	-1.0182299614	2.0	-1.46684002876	5.0	-1.67925000191	0.0	145.0	744.0	0.116811998188	0.0993956997991	0.0623591989279	16.9377994537	73.9504013062	0.5	24.25	20.5	3.75	2.0	4.5	2.5	4.25	2.25	4.5	2.25	4.0	2.5	NaN	NaN
XVal Session 17	-0.380270987749	-0.731732010841	-1.6391299963	-1.54907000065	-0.0301332995296	12.0	-1.05697000027	2.0	0.710866987705	4.0	-1.98503994942	1.0	0.0	0.0	0.0	0.0	0.0709666013718	0.0	0.0	1.0	16.6667003632	22.3332996368	3.333329916	2.333329916	4.33333015442	2.333329916	3.333329916	3.333329916	4.0	1.0	4.0	2.0	7210.0	0.138009995222
XVal Session 19	-1.21773004532	1.1467499733	-0.606272995472	-0.471543997526	0.480327993631	26.0	1.04693996906	3.0	-0.12376999855	10.5	0.910059988499	0.0	189.0	882.0	0.175961002707	0.198217004538	0.0729606002569	33.2565994263	174.82800293	0.0	21.25	17.75	3.0	3.0	3.75	2.75	4.25	3.5	3.25	2.25	4.5	2.5	NaN	NaN
XVal Session 20	0.377223014832	-0.0685217007995	-0.296844005585	-0.261817991734	0.316044986248	15.0	0.281069010496	5.0	0.459890991449	5.0	0.298519998789	0.0	304.0	1460.0	0.108352996409	0.133035004139	0.0235139001161	32.9393005371	194.231994629	0.5	24.5	18.75	3.0	2.75	4.0	2.75	3.75	3.25	4.0	2.75	3.0	2.0	NaN	NaN
XVal Session 21	0.172938004136	0.10079099983	0.54194098711	0.626980006695	-0.339845001698	32.0	0.358552992344	5.0	0.479517012835	6.0	1.50435996056	1.0	1.0	1.0	0.0	0.0	0.0928647965193	0.0	0.0	0.5	27.0	19.75	3.5	3.0	3.75	2.75	4.5	2.75	4.25	2.0	3.0	2.25	8748.0	0.0516510009766
XVal Session 23	-0.0998601019382	-1.80166995525	-0.329919010401	-0.316045999527	-0.847392976284	14.0	1.81281995773	3.0	-0.226752996445	3.0	-1.388890028	0.0	13.0	117.0	0.220571994781	0.266561001539	0.0801687017083	2.86743998528	31.1875991821	0.5	25.25	17.75	3.25	3.25	4.0	3.0	4.5	3.0	4.0	2.5	3.5	2.0	NaN	NaN
XVal Session 24	-1.08703994751	-1.80166995525	-0.40657299757	-0.349422007799	-0.980920016766	3.0	-1.27351999283	2.0	-1.36547994614	4.0	-3.73888993263	0.0	219.0	1183.0	0.145667999983	0.144615992904	0.085488602519	31.9011993408	171.080993652	0.25	23.0	17.75	3.25	2.0	4.25	1.5	4.75	2.25	4.25	2.5	4.0	1.5	NaN	NaN
XVal Session 25	0.235520005226	-0.363265991211	-0.187268003821	-0.0561498999596	0.166235998273	24.0	1.26348996162	5.0	0.0667034983635	7.0	0.88251298666	1.0	24.0	51.0	0.114109002054	0.120373003185	0.0417291000485	2.73861002922	6.13900995255	0.5	24.0	22.5	4.0	3.25	3.5	2.75	4.5	3.25	4.75	2.5	4.5	3.0	6576.0	0.0516230016947
XVal Session 26	2.86295008659	1.31115996838	0.555833995342	0.673352003098	-0.220607995987	38.0	0.397294998169	6.0	0.621751010418	7.0	4.00682020187	1.0	0.0	0.0	0.0	0.0	0.0449767000973	0.0	0.0	0.33333298564	28.0	17.6667003632	3.0	2.666670084	3.666670084	2.0	4.0	3.0	3.666670084	2.0	4.33333015442	2.666670084	13143.0	0.050243999809
XVal Session 27	0.844380021095	1.98346996307	0.0758958980441	0.061579298228	-0.391032010317	3.0	0.0645197033882	6.0	-0.0240387003869	8.0	1.58559000492	0.0	186.0	796.0	0.101760998368	0.144602999091	0.0578094013035	18.9274997711	115.103996277	0.25	28.25	19.75	3.5	3.5	4.25	2.5	4.25	3.25	3.5	2.75	3.0	1.75	NaN	NaN
XVal Session 28	0.365972012281	0.590853989124	-0.43815100193	-0.401035010815	-0.937848985195	14.0	0.397294998169	4.0	0.0454525016248	4.0	0.0547416992486	0.0	178.0	897.0	0.0661491975188	0.0770524963737	0.0936176031828	11.7744998932	69.1160964966	0.5	25.75	19.75	2.75	2.75	3.75	3.5	4.0	3.75	3.75	1.75	3.75	2.75	NaN	NaN
XVal Session 29	-0.685868024826	-0.619633972645	0.0950732976198	0.100309997797	0.317308992147	7.0	-0.0745458006859	4.0	0.410026013851	4.0	-1.02952003479	1.0	0.0	0.0	0.0	0.0	0.0898763015866	0.0	0.0	0.0	22.0	19.25	2.75	3.0	4.25	2.0	3.75	3.75	2.75	2.25	3.75	3.0	9656.0	0.0641969963908
XVal Session 31	-0.268130987883	0.0295729991049	1.04243004322	1.06031000614	-0.778836011887	21.0	0.358552992344	6.0	0.794224023819	2.0	0.794063985348	0.0	322.0	1113.0	0.18682000041	0.196579992771	0.0687223002315	60.15599823	218.794006348	1.0	23.75	20.5	4.0	2.75	3.75	2.5	4.5	2.75	4.25	1.75	3.75	1.75	NaN	NaN
XVal Session 32	0.32576200366	0.119781002402	-0.310923993587	-0.410813003778	0.229319006205	30.0	0.791651010513	2.0	0.8138499856	7.0	1.0013500452	0.0	130.0	718.0	0.142717003822	0.154983997345	0.0658849030733	18.5531997681	111.277999878	0.33333298564	29.0	17.3332996368	4.0	2.666670084	4.0	2.0	4.66666984558	3.0	4.0	2.0	3.666670084	1.66666996479	NaN	NaN
XVal Session 33	-0.790102005005	0.147953003645	0.215988993645	0.321500003338	0.229949995875	10.0	1.0082000494	4.0	-1.32623004913	5.0	-0.885505020618	1.0	0.0	0.0	0.0	0.0	0.158084005117	0.0	0.0	0.0	25.25	18.0	3.25	3.25	3.75	3.0	3.75	2.75	4.25	2.5	3.75	2.75	7684.0	0.0786859989166
XVal Session 34	-0.518006026745	0.975916028023	0.0970695987344	0.0502758994699	0.162109002471	13.0	0.652585983276	6.0	-0.315869987011	8.0	0.808453023434	1.0	27.0	55.0	0.0547785013914	0.0785982981324	0.0598671995103	1.4790199995	4.32289981842	0.0	22.75	21.0	3.75	2.25	3.0	2.5	3.75	2.0	4.0	2.5	3.0	1.5	9432.0	0.065283998847
XVal Session 35	-0.274697989225	-0.329309999943	-0.693145990372	-0.601979017258	0.259431004524	9.0	-0.840418994427	5.0	-0.00441326014698	4.0	-1.22434997559	0.0	248.0	1034.0	0.103316001594	0.0899614989758	0.0358426012099	25.6222991943	93.0202026367	0.25	22.5	20.75	4.0	2.25	3.5	3.0	5.0	2.75	4.5	2.25	3.75	2.25	NaN	NaN
XVal Session 36	-0.0627186968923	0.114068001509	-0.450488001108	-0.360747992992	-0.404740989208	24.0	0.47477799654	1.0	-0.579086005688	5.0	-0.620922982693	0.0	289.0	1351.0	0.118845999241	0.114853002131	0.0239319000393	34.3465995789	155.167007446	0.375	26.25	20.5	3.5	2.5	3.25	2.5	4.0	3.75	4.25	2.5	4.0	2.25	NaN	NaN
XVal Session 37	0.873915970325	0.372772008181	0.292199999094	0.395754009485	-0.197448000312	20.0	0.436037003994	6.0	1.00432002544	8.0	2.16583991051	1.0	36.0	71.0	0.0340206995606	0.0288216993213	0.0448702014983	1.22474002838	2.04633998871	0.75	25.0	21.5	3.25	2.25	4.0	2.25	3.75	2.75	4.0	2.0	4.25	2.75	10480.0	0.0693219974637
XVal Session 38	0.254007011652	0.333283007145	0.0476850010455	0.0625137984753	0.906358003616	5.0	-0.113288000226	4.0	0.883341014385	4.0	0.0392001010478	1.0	1.0	1.0	0.0	0.0	0.0150928003713	0.0	0.0	0.5	22.25	21.75	3.75	2.0	3.75	2.0	4.25	3.0	4.0	2.5	4.0	1.75	9111.0	0.0670979991555
XVal Session 39	1.20460999012	0.896701991558	-0.967296004295	-0.8963149786	0.333833009005	29.0	0.14200399816	10.0	2.01306009293	5.0	2.90663003922	0.0	386.0	1374.0	0.0641551017761	0.080632597208	0.0173762999475	24.7639007568	110.789001465	0.75	27.0	22.0	3.25	3.25	4.25	3.25	5.0	3.5	4.5	2.5	4.0	1.75	NaN	NaN
XVal Session 40	0.571026027203	1.06552994251	-0.388671994209	-0.437314987183	-0.188041001558	29.0	0.14200399816	4.0	1.10567998886	7.0	1.82445001602	0.0	339.0	1357.0	0.0806064009666	0.0946381017566	0.0121630001813	27.3255996704	128.423995972	0.5	27.75	21.0	4.25	3.75	4.0	3.5	4.25	3.0	3.75	2.25	3.25	1.0	NaN	NaN
XVal Session 41	-0.286918997765	-0.424883008003	0.945492982864	0.889210999012	-0.111354000866	6.0	0.575101971626	3.0	0.549008011818	2.0	-0.596970975399	1.0	10.0	31.0	0.262466996908	0.265136003494	0.0561259016395	2.62467002869	8.21922016144	0.25	24.25	20.0	3.5	2.5	4.75	2.0	3.75	3.5	4.0	1.5	3.75	1.25	7990.0	0.0908100008965
XVal Session 43	1.21988999844	0.657190024853	-0.00563768018037	0.0319723002613	0.715676009655	20.0	0.791651010513	9.0	0.883341014385	10.0	3.10202002525	0.0	293.0	1370.0	0.106031998992	0.0859602987766	0.0517028011382	31.0674991608	117.76599884	0.0	26.25	17.5	3.5	2.5	4.5	2.5	4.0	3.25	3.25	2.0	4.0	2.0	NaN	NaN
XVal Session 44	-0.628503024578	-0.238689005375	0.0109438998625	-0.178443998098	-0.949351012707	14.0	-0.546386003494	5.0	0.118194997311	5.0	-0.667185008526	0.0	50.0	235.0	0.220504000783	0.265002012253	0.154632002115	11.0251998901	62.2753982544	0.25	23.5	16.75	2.75	3.25	3.75	3.75	4.0	3.75	3.5	2.25	3.0	2.0	NaN	NaN
XVal Session 45	1.62077999115	1.6459800005	0.622142970562	0.563580989838	0.372146010399	36.0	0.575101971626	6.0	0.166435003281	7.0	3.29854011536	1.0	1.0	3.0	0.0	0.0	0.0378151014447	0.0	0.0	0.75	29.0	20.0	3.5	3.25	4.25	2.5	4.25	3.5	3.75	2.0	4.0	1.75	9919.0	0.0494109988213
XVal Session 46	1.13282001019	-0.0762055963278	0.480870008469	0.507214009762	0.254236996174	31.0	-0.213611006737	6.0	0.0953183025122	7.0	1.7089099884	1.0	4.0	7.0	0.117850996554	0.0673435032368	0.0373690016568	0.471404999495	0.471404999495	0.5	26.25	19.25	3.5	2.5	4.25	2.0	4.25	3.25	2.75	2.25	3.75	2.5	12182.0	0.0624170005322
XVal Session 47	-0.157872006297	0.954936027527	-0.185348004103	-0.0951715037227	-0.288170009851	17.0	0.652585983276	9.0	0.146809995174	10.0	2.03307008743	0.0	160.0	822.0	0.0993139967322	0.091800801456	0.0755774006248	15.8901996613	75.4602966309	0.75	24.75	18.5	2.5	3.25	3.75	3.75	3.25	3.75	4.25	2.0	3.25	1.25	NaN	NaN
XVal Session 48	0.103304997087	1.28780996799	0.423357993364	0.268400996923	0.0973118022084	13.0	0.103261999786	4.0	-0.00441326014698	4.0	0.462570995092	0.0	304.0	978.0	0.0980516970158	0.0886465013027	0.051457401365	29.8076992035	86.6962966919	0.5	26.25	20.75	4.25	1.75	4.25	2.25	4.5	2.5	4.25	1.75	4.25	1.25	NaN	NaN
XVal Session 49	-0.0185617990792	0.129816994071	0.120780996978	0.188231006265	0.649930000305	15.0	-1.49006998539	3.0	0.137820005417	4.0	-0.702814996243	1.0	0.0	0.0	0.0	0.0	0.0209397003055	0.0	0.0	0.5	24.25	24.0	4.25	1.5	5.0	1.5	4.25	3.0	3.75	1.0	4.25	1.25	10937.0	0.0973419994116
XVal Session 5	0.138824999332	0.589190006256	0.253719985485	0.307745993137	0.807991027832	16.0	0.319810986519	5.0	0.0470780991018	8.0	1.07704997063	1.0	13.0	24.0	0.191880002618	0.189419001341	0.0469051003456	2.49444007874	4.5460600853	0.5	25.5	21.75	3.75	1.75	4.25	2.75	4.0	2.75	3.25	2.0	3.75	1.5	NaN	NaN
XVal Session 50	2.16899991035	0.363927006721	0.609779000282	0.599843025208	-0.393745988607	26.0	1.81281995773	8.0	0.0258271005005	3.0	2.55404996872	1.0	0.0	0.0	0.0	0.0	0.045419100672	0.0	0.0	0.75	24.75	21.0	2.5	2.5	4.5	2.5	4.5	3.75	3.5	2.25	4.25	2.25	NaN	NaN
XVal Session 51	-1.19711995125	0.165993005037	-0.792240977287	-0.684800028801	0.00962699018419	39.0	-0.152030006051	4.0	0.760733008385	6.0	0.372961997986	0.0	194.0	661.0	0.125284999609	0.19051900506	0.0753254964948	24.3052997589	125.932998657	0.5	25.0	20.25	3.5	3.25	4.25	3.0	3.5	3.5	3.75	2.0	3.5	2.5	NaN	NaN
XVal Session 52	1.08717000484	1.28454995155	0.113251999021	0.199919998646	0.712053000927	38.0	0.869135022163	9.0	0.237552002072	8.0	3.49533009529	0.0	246.0	1212.0	0.0913729965687	0.0927345976233	0.0451962016523	22.4778003693	112.393997192	0.5	26.25	20.25	2.75	3.0	4.5	3.0	4.25	4.0	3.0	3.0	3.25	1.5	NaN	NaN
XVal Session 53	0.968692004681	0.736876010895	0.425953000784	0.282950013876	0.37667798996	34.0	0.436037003994	7.0	0.721481978893	6.0	2.56748008728	1.0	0.0	0.0	0.0	0.0	0.0207953006029	0.0	0.0	0.875	28.25	21.5	4.0	3.5	4.5	3.0	4.5	3.25	4.25	3.0	3.75	2.25	10256.0	0.020657999441
XVal Session 55	0.591378986835	1.05957996845	0.493052005768	0.498165011406	-0.238492995501	21.0	0.613843977451	7.0	0.0969438031316	3.0	1.48460996151	0.0	336.0	1226.0	0.0748203024268	0.12052500248	0.0477292984724	25.1396007538	147.764007568	0.75	27.0	21.0	3.5	2.75	4.0	3.0	3.75	3.25	4.5	2.25	3.75	1.75	NaN	NaN
XVal Session 56	-0.630092978477	-0.0732854008675	0.857962012291	0.768671989441	0.410075992346	5.0	-1.05697000027	2.0	-0.388612002134	5.0	-1.32765996456	0.0	144.0	698.0	0.114845998585	0.112391002476	0.12285900116	16.5377998352	78.4489974976	0.25	19.25	17.75	3.25	3.0	4.25	3.0	4.0	3.25	4.0	1.75	4.25	2.25	NaN	NaN
XVal Session 57	-1.26743996143	0.262863010168	-0.51614099741	-0.42669698596	0.0382070988417	23.0	-0.113288000226	6.0	-0.458103001118	5.0	-0.509185016155	1.0	0.0	0.0	0.0	0.0	0.0180680993944	0.0	0.0	0.75	27.25	21.25	3.5	2.5	3.75	1.5	4.5	3.0	4.0	2.25	4.25	2.25	10383.0	0.124954000115
XVal Session 58	1.66857004166	0.346363008022	0.761928975582	0.616708993912	0.379238009453	24.0	0.14200399816	6.0	0.186060994864	7.0	2.12484002113	1.0	0.0	0.0	0.0	0.0	0.0165449008346	0.0	0.0	1.0	27.75	21.0	3.75	3.25	3.75	3.0	3.75	3.5	5.0	1.75	3.75	2.25	NaN	NaN
XVal Session 59	0.491185992956	0.237387999892	0.530629992485	0.554479002953	-0.155505999923	28.0	0.14200399816	5.0	1.05580997467	3.0	1.33147001266	0.0	76.0	402.0	0.0518026985228	0.0501383990049	0.125589996576	3.93700003624	20.1555995941	0.75	26.0	21.25	3.0	2.75	4.25	4.0	3.75	3.5	4.0	1.75	3.25	2.5	NaN	NaN
XVal Session 6	1.61696004868	0.305462986231	0.203815996647	0.182809993625	0.294147998095	35.0	0.0645197033882	8.0	0.32829400897	10.0	3.07219004631	1.0	1.0	2.0	0.0	0.0	0.0372957997024	0.0	0.0	0.75	27.5	19.5	4.0	1.5	4.0	1.25	4.5	2.25	4.5	1.5	4.75	1.5	NaN	NaN
XVal Session 60	0.720681011677	0.897270977497	-0.263134002686	-0.185350999236	0.0197231993079	18.0	0.397294998169	10.0	0.531008005142	5.0	1.94445002079	0.0	314.0	1323.0	0.072709903121	0.121169999242	0.0730030015111	22.8309001923	160.307998657	0.5	24.25	15.75	3.5	3.25	4.0	3.0	3.75	3.75	3.25	2.0	4.25	2.25	NaN	NaN
XVal Session 61	-0.338869005442	-0.466551989317	-0.252398997545	-0.232511997223	0.493851006031	6.0	-0.979484975338	5.0	-0.0559046007693	3.0	-1.47264003754	1.0	0.0	0.0	0.0	0.0	0.027026899159	0.0	0.0	0.25	29.0	21.5	3.25	2.25	4.5	1.75	4.5	2.75	3.75	1.5	3.75	1.5	10023.0	0.0553629994392
XVal Session 63	1.69625997543	-0.00595522997901	0.0627991035581	0.128006994724	0.643462002277	26.0	0.103261999786	4.0	-0.157261997461	5.0	1.00854003429	1.0	0.0	0.0	0.0	0.0	0.0118998000398	0.0	0.0	0.75	23.5	18.5	4.25	2.25	4.5	3.0	3.75	2.5	4.0	2.0	3.0	2.0	7150.0	0.0229790005833
XVal Session 64	-1.48306000233	-0.0671857967973	-0.20636600256	-0.388393014669	-0.298384010792	2.0	-0.507643997669	2.0	-1.08427000046	5.0	-2.569439888	0.0	328.0	1436.0	0.136397004128	0.147073999047	0.172423005104	44.7380981445	211.197998047	0.0	26.0	20.0	3.25	2.75	4.25	2.75	4.75	3.0	3.75	2.5	3.75	2.25	NaN	NaN
XVal Session 65	0.962074995041	1.85330998898	0.432238996029	0.552865028381	0.0174013990909	14.0	1.08568000793	6.0	-0.488343000412	8.0	2.26338005066	0.0	193.0	1310.0	0.112231999636	0.10905700177	0.0234750006348	21.6606998444	142.863998413	1.0	28.25	18.25	3.0	3.5	4.0	3.25	4.5	3.25	4.0	3.0	3.0	1.75	NaN	NaN
XVal Session 66	1.51131999493	0.0416094996035	0.622895002365	0.706806004047	0.0277928002179	11.0	1.73532998562	6.0	1.00594997406	7.0	2.3432700634	1.0	22.0	44.0	0.104148998857	0.104148998857	0.0526471994817	2.29129004478	4.58258008957	0.25	24.5	20.0	3.75	3.0	4.0	2.5	4.0	2.5	3.5	2.0	3.5	1.75	9791.0	0.112318001688
XVal Session 67	0.236431002617	0.869368970394	0.265363991261	0.280436992645	0.438293993473	26.0	1.3022300005	6.0	-0.075530000031	4.0	1.40359997749	1.0	0.0	0.0	0.0	0.0	0.0457795001566	0.0	0.0	0.25	25.0	20.25	3.25	2.5	3.5	2.5	4.0	3.25	4.0	3.0	3.5	2.25	8680.0	0.070624999702
XVal Session 68	0.556014001369	-0.0805039033294	0.411085009575	0.445708990097	0.617874979973	42.0	-0.840418994427	3.0	0.620124995708	5.0	1.13215005398	0.0	237.0	765.0	0.11101000011	0.126184001565	0.089639402926	26.3094997406	96.5307998657	0.75	26.5	22.0	3.5	3.0	3.5	2.75	3.5	3.0	4.0	3.0	3.5	2.5	NaN	NaN
XVal Session 69	-0.761470973492	0.631371021271	0.407828003168	0.526494979858	0.375927001238	28.0	0.96945899725	5.0	0.760733008385	8.0	1.76537001133	0.0	294.0	973.0	0.06274099648	0.0226032007486	0.0538390986621	18.4458999634	21.9929008484	0.75	26.5	19.5	3.75	3.0	4.5	3.0	4.0	2.0	4.0	1.75	4.25	2.75	NaN	NaN
XVal Session 70	-0.339264988899	-0.650582015514	-0.481768995523	-0.676315009594	-0.281928986311	2.0	0.103261999786	4.0	0.0274525992572	6.0	-1.27894997597	1.0	0.0	0.0	0.0	0.0	0.0744979977608	0.0	0.0	0.5	24.0	19.25	3.0	2.0	4.25	3.0	3.75	3.5	4.75	2.25	3.75	2.75	6614.0	0.0339130014181
XVal Session 72	-0.728366017342	-0.233974993229	-0.365893989801	-0.325771987438	-0.225168004632	11.0	-1.0182299614	5.0	0.381410986185	3.0	-1.18728995323	0.0	117.0	649.0	0.112949997187	0.103790000081	0.0858685001731	13.2151002884	67.3599014282	0.5	27.75	18.75	4.5	2.75	5.0	2.5	4.25	2.75	4.5	1.5	4.0	2.0	NaN	NaN
XVal Session 73	-1.02713000774	0.36689800024	0.903033018112	0.781014025211	0.588351011276	32.0	0.103261999786	4.0	0.600499987602	8.0	1.28310000896	0.0	214.0	823.0	0.0582240000367	0.063587397337	0.0321852006018	12.4598999023	52.3325004578	0.5	25.5	22.25	3.5	2.25	4.0	3.25	4.25	3.5	4.0	3.0	3.25	2.25	NaN	NaN
XVal Session 74	0.59777700901	0.202148005366	0.154985994101	0.167967006564	-0.400182008743	9.0	0.652585983276	7.0	0.287418007851	8.0	1.29870998859	1.0	11.0	23.0	0.318181991577	0.282608985901	0.0729589983821	3.5	6.5	0.5	23.25	21.5	3.75	2.5	3.75	1.75	4.25	4.0	3.75	2.5	4.5	1.5	7845.0	0.0570620000362
XVal Session 75	-0.702959001064	0.151449993253	0.500625014305	0.579321980476	-1.30356001854	14.0	-1.05697000027	6.0	-0.790809988976	4.0	-0.742609977722	0.0	76.0	280.0	0.0887548997998	0.117395997047	0.023744000122	6.74536991119	32.8709983826	0.5	24.25	20.75	3.5	2.75	4.5	2.5	3.75	3.5	4.0	1.5	4.25	2.0	NaN	NaN
XVal Session 77	-0.494262009859	-1.31744003296	0.247290000319	0.00249551003799	-1.31298005581	10.0	-0.840418994427	3.0	0.267791986465	4.0	-1.68728995323	1.0	0.0	0.0	0.0	0.0	0.092177502811	0.0	0.0	0.25	20.5	21.25	4.0	3.25	4.25	2.75	4.5	3.25	3.75	3.0	3.75	2.0	7387.0	0.0761730000377
XVal Session 79	0.0380497984588	0.330949008465	0.97551202774	0.890354990959	0.326287001371	27.0	1.08568000793	5.0	0.307042986155	5.0	1.48053002357	0.0	290.0	981.0	0.0375767014921	0.0705700963736	0.0261765997857	10.8971996307	69.2292022705	0.5	29.5	18.75	3.75	2.5	4.25	2.75	4.5	2.5	4.25	2.25	3.5	2.0	NaN	NaN
XVal Session 80	0.116727001965	0.478982001543	0.00633643986657	0.0640254989266	0.167471006513	26.0	-1.05697000027	8.0	0.358534008265	9.0	1.62518000603	0.0	321.0	1402.0	0.148626998067	0.18378700316	0.116654999554	47.709400177	257.669006348	0.5	26.5	21.75	3.25	3.5	4.0	3.5	4.5	3.25	3.75	2.5	3.75	2.0	NaN	NaN
XVal Session 81	-0.314188987017	0.257845014334	0.0807764008641	-0.027297899127	0.505240023136	24.0	-0.585128009319	6.0	-0.0739044994116	8.0	0.656471014023	1.0	0.0	0.0	0.0	0.0	0.0974327996373	0.0	0.0	0.25	20.75	20.5	2.75	3.75	3.25	2.5	4.0	4.25	4.0	4.0	3.25	2.5	9066.0	0.0451080016792
XVal Session 83	-0.0787706002593	0.113459996879	0.407626986504	0.365700006485	0.477237999439	30.0	-0.113288000226	5.0	0.329919993877	5.0	0.838409006596	1.0	3.0	7.0	0.166666999459	0.357143014669	0.0487613007426	0.5	2.5	0.75	26.5	17.25	3.25	2.5	3.75	2.25	3.75	3.0	3.0	3.0	3.25	1.5	8459.0	0.137011006474
XVal Session 84	-0.248276993632	-0.83284497261	-0.807889997959	-0.752086997032	-0.477268993855	1.0	-0.291094988585	1.0	-1.17338001728	1.0	-3.32411003113	0.0	37.0	174.0	0.185656994581	0.171380996704	0.117241002619	6.86931991577	29.8202991486	0.25	16.0	17.5	3.0	2.25	4.25	2.75	3.75	2.75	3.75	2.0	3.75	3.0	NaN	NaN
XVal Session 85	0.0136708002537	-0.4203799963	0.110968001187	0.110629998147	0.550743997097	18.0	0.397294998169	6.0	0.810599029064	3.0	0.302446991205	1.0	0.0	0.0	0.0	0.0	0.0400191992521	0.0	0.0	0.75	24.25	20.75	3.75	3.25	3.75	2.25	4.25	2.75	3.5	3.25	3.25	2.5	NaN	NaN
XVal Session 86	0.158986002207	-0.112416997552	0.683390021324	0.632085978985	0.72297501564	10.0	-0.840418994427	6.0	1.07544004917	6.0	0.704060018063	0.0	333.0	1569.0	0.168239995837	0.201000005007	0.0534586012363	56.0239982605	315.368988037	0.25	22.5	16.5	3.5	3.0	4.5	2.25	4.5	3.25	4.5	1.75	4.0	1.75	NaN	NaN
XVal Session 87	-0.847012996674	-0.18820899725	-1.58947002888	-1.81664001942	-0.526564002037	8.0	-0.152030006051	2.0	-1.20361995697	2.0	-3.19290995598	0.0	104.0	453.0	0.116382002831	0.170023992658	0.0726227015257	12.1036996841	77.0206985474	0.25	23.5	17.75	4.0	2.0	4.5	2.0	4.0	2.75	4.0	1.75	4.0	1.25	NaN	NaN
XVal Session 9	-0.276558995247	-0.263630002737	-0.615682005882	-0.618441998959	0.150049000978	10.0	1.59626996517	4.0	0.237552002072	4.0	-0.489163011312	1.0	0.0	0.0	0.0	0.0	0.0658420026302	0.0	0.0	0.666666984558	23.3332996368	21.0	3.333329916	2.333329916	3.0	2.0	4.33333015442	3.666670084	4.33333015442	2.333329916	4.0	2.333329916	NaN	NaN
